# Supplementary material for: Darwin Assembly: fast, efficient, multi-site bespoke mutagenesis
Source: Nucleic Acids Res. 2018 Feb 2;46(8):e51. doi: 10.1093/nar/gky067 (PMC5934624; doi:10.1093/nar/gky067)
Supplement: Supplementary Data [file gky067_supp.zip]

Archive with 5 entries (5 files):
- nar-03248-met-g-2017-File008.docx
- nar-03248-met-g-2017-File009.eps
- nar-03248-met-g-2017-File010.eps
- nar-03248-met-g-2017-File011.eps
- nar-03248-met-g-2017-File012.docx
